# Supplementary material for: Response of Extremely Small Populations to Climate Change—A Case of Trachycarpus nanus in Yunnan, China
Source: Biology (Basel). 2024 Apr 5;13(4):240. doi: 10.3390/biology13040240 (PMC11048604; doi:10.3390/biology13040240)
Supplement: Supplementary file 1 [file biology-13-00240-s001.zip]

Archive with 6 entries (5 files):
- Supplementary Materials/
- Supplementary Materials/Figure S1.tif
- Supplementary Materials/Figure S2.tif
- Supplementary Materials/Figure S3.tif
- Supplementary Materials/Table S1.pdf
- Supplementary Materials/Table S2.pdf
